# Supplementary material for: Canonical NF-κB Promotes Lung Epithelial Cell Tumour Growth by Downregulating the Metastasis Suppressor CD82 and Enhancing Epithelial-to-Mesenchymal Cell Transition
Source: Cancers (Basel). 2021 Aug 26;13(17):4302. doi: 10.3390/cancers13174302 (PMC8428346; doi:10.3390/cancers13174302)
Supplement: Supplementary file 1 [file cancers-13-04302-s001.zip]

Archive with 1 entries (1 files):
- cancers-1312221-supplementary.pdf
